# Supplementary material for: The impact of body mass index on the efficacy of CDK4/6 inhibitors in patients with metastatic breast cancer
Source: Ann Med. 2025 Dec 4;57(1):2597068. doi: 10.1080/07853890.2025.2597068 (PMC12683747; doi:10.1080/07853890.2025.2597068)
Supplement: Supplemental Material [file IANN_A_2597068_SM4815.zip]

Archive with 7 entries (6 files):
- Supplemental/
- Supplemental/Figure S1.tif
- Supplemental/Figure S2.tif
- Supplemental/Figure S3.tif
- Supplemental/Figure S4.tif
- Supplemental/Table S1.docx
- Supplemental/Table S2.docx
